# Supplementary material for: Temporal dynamics of the cecal and litter microbiome of chickens raised in two separate broiler houses
Source: Front Physiol. 2023 Mar 2;14:1083192. doi: 10.3389/fphys.2023.1083192 (PMC10018173; doi:10.3389/fphys.2023.1083192)
Supplement: Supplementary file 1 [file Table3.XLSX]

## Sheet: Supplementary table 3
Sample Type	ASV	Kingdom	Phylum	Class	Order	Family	Genus	Species
Ceca	ASV10	Bacteria	Firmicutes	Clostridia	Lachnospirales	Lachnospiraceae	Family_Lachnospiraceae	Family_Lachnospiraceae
Ceca	ASV1101	Bacteria	Firmicutes	Bacilli	Lactobacillales	Enterococcaceae	Enterococcus	cecorum
Ceca	ASV1124	Bacteria	Firmicutes	Bacilli	Lactobacillales	Streptococcaceae	Streptococcus	alactolyticus/equinus/gallolyticus/macedonicus/pasteuri/pasteurianus/thermophilus
Ceca	ASV1128	Bacteria	Firmicutes	Bacilli	Bacillales	Bacillaceae	Family_Bacillaceae	Family_Bacillaceae
Ceca	ASV1144	Bacteria	Firmicutes	Bacilli	Lactobacillales	Lactobacillaceae	Lactobacillus	acidophilus/casei/crispatus/gallinarum/helveticus/kitasatonis/plantarum
Ceca	ASV119	Bacteria	Firmicutes	Clostridia	Oscillospirales	Butyricicoccaceae	Butyricicoccus	Genus_Butyricicoccus
Ceca	ASV1193	Bacteria	Firmicutes	Clostridia	Peptococcales	Peptococcaceae	Family_Peptococcaceae	Family_Peptococcaceae
Ceca	ASV12	Bacteria	Firmicutes	Clostridia	Lachnospirales	Lachnospiraceae	Family_Lachnospiraceae	Family_Lachnospiraceae
Ceca	ASV1322	Bacteria	Firmicutes	Bacilli	Erysipelotrichales	Erysipelatoclostridiaceae	Erysipelatoclostridium	Genus_Erysipelatoclostridium
Ceca	ASV1324	Bacteria	Firmicutes	Bacilli	Erysipelotrichales	Erysipelatoclostridiaceae	Erysipelatoclostridium	Genus_Erysipelatoclostridium
Ceca	ASV152	Bacteria	Firmicutes	Clostridia	Oscillospirales	Ruminococcaceae	Subdoligranulum	Genus_Subdoligranulum
Ceca	ASV1540	Bacteria	Proteobacteria	Gammaproteobacteria	Enterobacterales	Enterobacteriaceae	Escherichia/Shigella	Genus_Escherichia/Shigella
Ceca	ASV1613	Bacteria	Proteobacteria	Gammaproteobacteria	Burkholderiales	Sutterellaceae	Parasutterella	excrementihominis
Ceca	ASV171	Bacteria	Firmicutes	Clostridia	Oscillospirales	Ruminococcaceae	Faecalibacterium	Genus_Faecalibacterium
Ceca	ASV173	Bacteria	Firmicutes	Clostridia	Oscillospirales	Ruminococcaceae	Faecalibacterium	Genus_Faecalibacterium
Ceca	ASV1760	Bacteria	Actinobacteriota	Coriobacteriia	Coriobacteriales	Eggerthellaceae	CHKCI002	Genus_CHKCI002
Ceca	ASV177	Bacteria	Firmicutes	Clostridia	Oscillospirales	Ruminococcaceae	Faecalibacterium	Genus_Faecalibacterium
Ceca	ASV185	Bacteria	Firmicutes	Clostridia	Oscillospirales	Ruminococcaceae	Subdoligranulum	variabile
Ceca	ASV1994	Bacteria	Firmicutes	Clostridia	Christensenellales	Christensenellaceae	Christensenellaceae_R-7_group	Genus_Christensenellaceae_R-7_group
Ceca	ASV1996	Bacteria	Firmicutes	Clostridia	Christensenellales	Christensenellaceae	Christensenellaceae_R-7_group	Genus_Christensenellaceae_R-7_group
Ceca	ASV2018	Bacteria	Bacteroidota	Bacteroidia	Bacteroidales	Bacteroidaceae	Bacteroides	dorei/fragilis
Ceca	ASV2168	Bacteria	Bacteroidota	Bacteroidia	Bacteroidales	Rikenellaceae	Alistipes	Genus_Alistipes
Ceca	ASV2170	Bacteria	Bacteroidota	Bacteroidia	Bacteroidales	Rikenellaceae	Alistipes	Genus_Alistipes
Ceca	ASV2181	Bacteria	Bacteroidota	Bacteroidia	Bacteroidales	Rikenellaceae	Alistipes	Genus_Alistipes
Ceca	ASV2323	Bacteria	Firmicutes	Clostridia	Peptostreptococcales-Tissierellales	Anaerovoracaceae	Family_XIII_AD3011_group	Genus_Family_XIII_AD3011_group
Ceca	ASV233	Bacteria	Firmicutes	Clostridia	Oscillospirales	Ruminococcaceae	Caproiciproducens	Genus_Caproiciproducens
Ceca	ASV2418	Bacteria	Firmicutes	Clostridia	Clostridia_vadinBB60_group	Order_Clostridia_vadinBB60_group	Order_Clostridia_vadinBB60_group	Order_Clostridia_vadinBB60_group
Ceca	ASV2464	Bacteria	Firmicutes	Clostridia	Clostridia_vadinBB60_group	Order_Clostridia_vadinBB60_group	Order_Clostridia_vadinBB60_group	Order_Clostridia_vadinBB60_group
Ceca	ASV249	Bacteria	Firmicutes	Clostridia	Oscillospirales	Ruminococcaceae	Incertae_Sedis	Genus_Incertae_Sedis
Ceca	ASV2495	Bacteria	Firmicutes	Clostridia	Lachnospirales	Lachnospiraceae	Anaerostipes	Genus_Anaerostipes
Ceca	ASV2523	Bacteria	Firmicutes	Clostridia	Lachnospirales	Lachnospiraceae	GCA-900066575	Genus_GCA-900066575
Ceca	ASV2571	Bacteria	Firmicutes	Clostridia	Lachnospirales	Lachnospiraceae	Lachnoclostridium	Genus_Lachnoclostridium
Ceca	ASV2577	Bacteria	Firmicutes	Clostridia	Lachnospirales	Lachnospiraceae	Family_Lachnospiraceae	Family_Lachnospiraceae
Ceca	ASV2584	Bacteria	Firmicutes	Clostridia	Lachnospirales	Lachnospiraceae	Blautia	Genus_Blautia
Ceca	ASV2620	Bacteria	Firmicutes	Clostridia	Lachnospirales	Lachnospiraceae	Blautia	Genus_Blautia
Ceca	ASV263	Bacteria	Firmicutes	Clostridia	Oscillospirales	Ruminococcaceae	Incertae_Sedis	Genus_Incertae_Sedis
Ceca	ASV2636	Bacteria	Firmicutes	Clostridia	Lachnospirales	Lachnospiraceae	Family_Lachnospiraceae	Family_Lachnospiraceae
Ceca	ASV2644	Bacteria	Firmicutes	Clostridia	Lachnospirales	Lachnospiraceae	Sellimonas	Genus_Sellimonas
Ceca	ASV2650	Bacteria	Firmicutes	Clostridia	Lachnospirales	Lachnospiraceae	Family_Lachnospiraceae	Family_Lachnospiraceae
Ceca	ASV2662	Bacteria	Firmicutes	Clostridia	Lachnospirales	Lachnospiraceae	Lachnoclostridium	Genus_Lachnoclostridium
Ceca	ASV2669	Bacteria	Firmicutes	Clostridia	Lachnospirales	Lachnospiraceae	Lachnoclostridium	Genus_Lachnoclostridium
Ceca	ASV2680	Bacteria	Firmicutes	Clostridia	Lachnospirales	Lachnospiraceae	Family_Lachnospiraceae	Family_Lachnospiraceae
Ceca	ASV2690	Bacteria	Firmicutes	Clostridia	Lachnospirales	Lachnospiraceae	Family_Lachnospiraceae	Family_Lachnospiraceae
Ceca	ASV2695	Bacteria	Firmicutes	Clostridia	Lachnospirales	Lachnospiraceae	Family_Lachnospiraceae	Family_Lachnospiraceae
Ceca	ASV2699	Bacteria	Firmicutes	Clostridia	Lachnospirales	Lachnospiraceae	Family_Lachnospiraceae	Family_Lachnospiraceae
Ceca	ASV27	Bacteria	Firmicutes	Clostridia	Lachnospirales	Lachnospiraceae	Sellimonas	Genus_Sellimonas
Ceca	ASV29	Bacteria	Firmicutes	Clostridia	Lachnospirales	Lachnospiraceae	Family_Lachnospiraceae	Family_Lachnospiraceae
Ceca	ASV305	Bacteria	Firmicutes	Clostridia	Oscillospirales	Ruminococcaceae	Negativibacillus	Genus_Negativibacillus
Ceca	ASV306	Bacteria	Firmicutes	Clostridia	Oscillospirales	Ruminococcaceae	Negativibacillus	massiliensis
Ceca	ASV330	Bacteria	Firmicutes	Clostridia	Oscillospirales	Ruminococcaceae	Family_Ruminococcaceae	Family_Ruminococcaceae
Ceca	ASV344	Bacteria	Firmicutes	Clostridia	Oscillospirales	Ruminococcaceae	Family_Ruminococcaceae	Family_Ruminococcaceae
Ceca	ASV384	Bacteria	Firmicutes	Clostridia	Oscillospirales	UCG-010	Family_UCG-010	Family_UCG-010
Ceca	ASV394	Bacteria	Firmicutes	Clostridia	Oscillospirales	Oscillospiraceae	NK4A214_group	Genus_NK4A214_group
Ceca	ASV419	Bacteria	Firmicutes	Clostridia	Oscillospirales	Oscillospiraceae	UCG-005	Genus_UCG-005
Ceca	ASV44	Bacteria	Firmicutes	Clostridia	Lachnospirales	Lachnospiraceae	Eisenbergiella	Genus_Eisenbergiella
Ceca	ASV474	Bacteria	Firmicutes	Clostridia	Oscillospirales	Oscillospiraceae	Oscillospira	Genus_Oscillospira
Ceca	ASV485	Bacteria	Firmicutes	Clostridia	Oscillospirales	Oscillospiraceae	Oscillibacter	Genus_Oscillibacter
Ceca	ASV486	Bacteria	Firmicutes	Clostridia	Oscillospirales	Oscillospiraceae	Oscillibacter	valericigenes
Ceca	ASV5	Bacteria	Firmicutes	Clostridia	Lachnospirales	Lachnospiraceae	Sellimonas	Genus_Sellimonas
Ceca	ASV511	Bacteria	Firmicutes	Clostridia	Oscillospirales	Oscillospiraceae	Family_Oscillospiraceae	Family_Oscillospiraceae
Ceca	ASV514	Bacteria	Firmicutes	Clostridia	Oscillospirales	Oscillospiraceae	Family_Oscillospiraceae	Family_Oscillospiraceae
Ceca	ASV529	Bacteria	Firmicutes	Clostridia	Oscillospirales	Oscillospiraceae	Colidextribacter	Genus_Colidextribacter
Ceca	ASV535	Bacteria	Firmicutes	Clostridia	Oscillospirales	Oscillospiraceae	Pseudoflavonifractor	capillosus
Ceca	ASV540	Bacteria	Firmicutes	Clostridia	Oscillospirales	Oscillospiraceae	Family_Oscillospiraceae	Family_Oscillospiraceae
Ceca	ASV548	Bacteria	Firmicutes	Clostridia	Oscillospirales	Oscillospiraceae	Flavonifractor	Genus_Flavonifractor
Ceca	ASV556	Bacteria	Firmicutes	Clostridia	Oscillospirales	Oscillospiraceae	Family_Oscillospiraceae	Family_Oscillospiraceae
Ceca	ASV57	Bacteria	Firmicutes	Clostridia	Lachnospirales	Lachnospiraceae	Lachnoclostridium	Genus_Lachnoclostridium
Ceca	ASV578	Bacteria	Firmicutes	Clostridia	Oscillospirales	Oscillospiraceae	Flavonifractor	Genus_Flavonifractor
Ceca	ASV59	Bacteria	Firmicutes	Clostridia	Lachnospirales	Lachnospiraceae	Lachnoclostridium	Genus_Lachnoclostridium
Ceca	ASV592	Bacteria	Firmicutes	Clostridia	Oscillospirales	Oscillospiraceae	UCG-007	Genus_UCG-007
Ceca	ASV625	Bacteria	Firmicutes	Clostridia	Lachnospirales	Lachnospiraceae	Tuzzerella	Genus_Tuzzerella
Ceca	ASV65	Bacteria	Firmicutes	Clostridia	Lachnospirales	Lachnospiraceae	Family_Lachnospiraceae	Family_Lachnospiraceae
Ceca	ASV752	Bacteria	Firmicutes	Clostridia	Clostridia_UCG-014	Order_Clostridia_UCG-014	Order_Clostridia_UCG-014	Order_Clostridia_UCG-014
Ceca	ASV76	Bacteria	Firmicutes	Clostridia	Lachnospirales	Lachnospiraceae	Shuttleworthia	Genus_Shuttleworthia
Ceca	ASV77	Bacteria	Firmicutes	Clostridia	Lachnospirales	Lachnospiraceae	Shuttleworthia	Genus_Shuttleworthia
Ceca	ASV810	Bacteria	Firmicutes	Clostridia	Clostridia_UCG-014	Order_Clostridia_UCG-014	Order_Clostridia_UCG-014	Order_Clostridia_UCG-014
Ceca	ASV817	Bacteria	Firmicutes	Clostridia	Clostridia_UCG-014	Order_Clostridia_UCG-014	Order_Clostridia_UCG-014	Order_Clostridia_UCG-014
Ceca	ASV886	Bacteria	Firmicutes	Bacilli	Lactobacillales	Lactobacillaceae	Lactobacillus	phage/plantarum/reuteri/salivarius
Ceca	ASV896	Bacteria	Firmicutes	Bacilli	Lactobacillales	Lactobacillaceae	Lactobacillus	aviarius
Ceca	ASV99	Bacteria	Firmicutes	Clostridia	Lachnospirales	Lachnospiraceae	Lachnospiraceae_NC2004_group	Genus_Lachnospiraceae_NC2004_group
Litter	ASV1097	Bacteria	Firmicutes	Bacilli	Lactobacillales	Enterococcaceae	Enterococcus	faecalis
Litter	ASV1101	Bacteria	Firmicutes	Bacilli	Lactobacillales	Enterococcaceae	Enterococcus	cecorum
Litter	ASV1124	Bacteria	Firmicutes	Bacilli	Lactobacillales	Streptococcaceae	Streptococcus	alactolyticus/equinus/gallolyticus/macedonicus/pasteuri/pasteurianus/thermophilus
Litter	ASV1144	Bacteria	Firmicutes	Bacilli	Lactobacillales	Lactobacillaceae	Lactobacillus	acidophilus/casei/crispatus/gallinarum/helveticus/kitasatonis/plantarum
Litter	ASV12	Bacteria	Firmicutes	Clostridia	Lachnospirales	Lachnospiraceae	Family_Lachnospiraceae	Family_Lachnospiraceae
Litter	ASV1540	Bacteria	Proteobacteria	Gammaproteobacteria	Enterobacterales	Enterobacteriaceae	Escherichia/Shigella	Genus_Escherichia/Shigella
Litter	ASV173	Bacteria	Firmicutes	Clostridia	Oscillospirales	Ruminococcaceae	Faecalibacterium	Genus_Faecalibacterium
Litter	ASV185	Bacteria	Firmicutes	Clostridia	Oscillospirales	Ruminococcaceae	Subdoligranulum	variabile
Litter	ASV1895	Bacteria	Actinobacteriota	Actinobacteria	Micrococcales	Dermabacteraceae	Brachybacterium	alimentarium/conglomeratum/faecium/ginsengisoli/massiliense/paraconglomeratum/sacelli/saurashtrense
Litter	ASV1942	Bacteria	Actinobacteriota	Actinobacteria	Corynebacteriales	Corynebacteriaceae	Corynebacterium	ammoniagenes/casei/glutamicum
Litter	ASV1943	Bacteria	Actinobacteriota	Actinobacteria	Corynebacteriales	Corynebacteriaceae	Corynebacterium	stationis
Litter	ASV2495	Bacteria	Firmicutes	Clostridia	Lachnospirales	Lachnospiraceae	Anaerostipes	Genus_Anaerostipes
Litter	ASV2636	Bacteria	Firmicutes	Clostridia	Lachnospirales	Lachnospiraceae	Family_Lachnospiraceae	Family_Lachnospiraceae
Litter	ASV2669	Bacteria	Firmicutes	Clostridia	Lachnospirales	Lachnospiraceae	Lachnoclostridium	Genus_Lachnoclostridium
Litter	ASV2680	Bacteria	Firmicutes	Clostridia	Lachnospirales	Lachnospiraceae	Family_Lachnospiraceae	Family_Lachnospiraceae
Litter	ASV2695	Bacteria	Firmicutes	Clostridia	Lachnospirales	Lachnospiraceae	Family_Lachnospiraceae	Family_Lachnospiraceae
Litter	ASV874	Bacteria	Firmicutes	Bacilli	Lactobacillales	Lactobacillaceae	Lactobacillus	vaginalis
Litter	ASV878	Bacteria	Firmicutes	Bacilli	Lactobacillales	Lactobacillaceae	Lactobacillus	antri/caviae/fermentum/frumenti/gasseri/oris/panis/reuteri/vaginalis
Litter	ASV880	Bacteria	Firmicutes	Bacilli	Lactobacillales	Lactobacillaceae	Lactobacillus	crispatus/gasseri/helveticus/hominis/iatae/johnsonii/kefiranofaciens/paragasseri/prophage/taiwanensis
Litter	ASV921	Bacteria	Firmicutes	Bacilli	Lactobacillales	Aerococcaceae	Aerococcus	urinaeequi/viridans
Litter	ASV925	Bacteria	Firmicutes	Bacilli	Lactobacillales	Aerococcaceae	Aerococcus	Genus_Aerococcus
Litter	ASV934	Bacteria	Firmicutes	Bacilli	Staphylococcales	Staphylococcaceae	Staphylococcus	arlettae/aureus/cohnii/edaphicus/equorum/gallinarum/haemolyticus/nepalensis/saccharolyticus/saprophyticus/succinus/xylosus
Litter	ASV936	Bacteria	Firmicutes	Bacilli	Staphylococcales	Staphylococcaceae	Staphylococcus	arlettae/cohnii/gallinarum/kloosii/saprophyticus
Litter	ASV946	Bacteria	Firmicutes	Bacilli	Staphylococcales	Staphylococcaceae	Staphylococcus	fleurettii/lentus/sciuri
Litter	ASV991	Bacteria	Firmicutes	Bacilli	Staphylococcales	Staphylococcaceae	Jeotgalicoccus	aerolatus/halophilus/halotolerans/nanhaiensis/saudimassiliensis
