# Supplementary material for: Temporal dynamics of the cecal and litter microbiome of chickens raised in two separate broiler houses
Source: Front Physiol. 2023 Mar 2;14:1083192. doi: 10.3389/fphys.2023.1083192 (PMC10018173; doi:10.3389/fphys.2023.1083192)
Supplement: Supplementary file 10 [file Table4.XLSX]

## Sheet: Supplementary Table 4
Sample Type	House	ASV	Kingdom	Phylum	Class	Order	Family	Genus	Species
Ceca	H1	ASV1198	Bacteria	Firmicutes	Clostridia	Peptococcales	Peptococcaceae	Family_Peptococcaceae	Family_Peptococcaceae
Ceca	H1	ASV120	Bacteria	Firmicutes	Clostridia	Oscillospirales	Butyricicoccaceae	Butyricicoccus	Genus_Butyricicoccus
Ceca	H1	ASV1319	Bacteria	Firmicutes	Bacilli	Erysipelotrichales	Erysipelatoclostridiaceae	Erysipelatoclostridium	Genus_Erysipelatoclostridium
Ceca	H1	ASV1329	Bacteria	Firmicutes	Negativicutes	Acidaminococcales	Acidaminococcaceae	Phascolarctobacterium	faecium
Ceca	H1	ASV142	Bacteria	Firmicutes	Clostridia	Oscillospirales	Butyricicoccaceae	Butyricicoccus	pullicaecorum
Ceca	H1	ASV1649	Bacteria	Desulfobacterota	Desulfovibrionia	Desulfovibrionales	Desulfovibrionaceae	Bilophila	wadsworthia
Ceca	H1	ASV1816	Bacteria	Cyanobacteria	Vampirivibrionia	Gastranaerophilales	Order_Gastranaerophilales	Order_Gastranaerophilales	Order_Gastranaerophilales
Ceca	H1	ASV2000	Bacteria	Firmicutes	Clostridia	Christensenellales	Christensenellaceae	Christensenellaceae_R-7_group	Genus_Christensenellaceae_R-7_group
Ceca	H1	ASV2016	Bacteria	Bacteroidota	Bacteroidia	Bacteroidales	Bacteroidaceae	Bacteroides	uniformis
Ceca	H1	ASV2017	Bacteria	Bacteroidota	Bacteroidia	Bacteroidales	Bacteroidaceae	Bacteroides	uniformis
Ceca	H1	ASV2035	Bacteria	Bacteroidota	Bacteroidia	Bacteroidales	Barnesiellaceae	Barnesiella	Genus_Barnesiella
Ceca	H1	ASV2209	Bacteria	Bacteroidota	Bacteroidia	Bacteroidales	Marinifilaceae	Odoribacter	splanchnicus
Ceca	H1	ASV2210	Bacteria	Bacteroidota	Bacteroidia	Bacteroidales	Marinifilaceae	Odoribacter	Genus_Odoribacter
Ceca	H1	ASV2446	Bacteria	Firmicutes	Clostridia	Clostridia_vadinBB60_group	Order_Clostridia_vadinBB60_group	Order_Clostridia_vadinBB60_group	Order_Clostridia_vadinBB60_group
Ceca	H1	ASV2481	Bacteria	Firmicutes	Clostridia	Lachnospirales	Lachnospiraceae	CHKCI001	Genus_CHKCI001
Ceca	H1	ASV254	Bacteria	Firmicutes	Clostridia	Oscillospirales	Ruminococcaceae	Family_Ruminococcaceae	Family_Ruminococcaceae
Ceca	H1	ASV2599	Bacteria	Firmicutes	Clostridia	Lachnospirales	Lachnospiraceae	Marvinbryantia	Genus_Marvinbryantia
Ceca	H1	ASV2606	Bacteria	Firmicutes	Clostridia	Lachnospirales	Lachnospiraceae	Blautia	Genus_Blautia
Ceca	H1	ASV2641	Bacteria	Firmicutes	Clostridia	Lachnospirales	Lachnospiraceae	Family_Lachnospiraceae	Family_Lachnospiraceae
Ceca	H1	ASV2707	Bacteria	Firmicutes	Clostridia	Lachnospirales	Lachnospiraceae	Blautia	Genus_Blautia
Ceca	H1	ASV430	Bacteria	Firmicutes	Clostridia	Oscillospirales	Oscillospiraceae	UCG-005	Genus_UCG-005
Ceca	H1	ASV702	Bacteria	Firmicutes	Clostridia	Clostridia_UCG-014	Order_Clostridia_UCG-014	Order_Clostridia_UCG-014	Order_Clostridia_UCG-014
Ceca	H1	ASV828	Bacteria	Firmicutes	Clostridia	Clostridia_UCG-014	Order_Clostridia_UCG-014	Order_Clostridia_UCG-014	Order_Clostridia_UCG-014
Ceca	H2	ASV105	Bacteria	Firmicutes	Clostridia	Oscillospirales	Order_Oscillospirales	Order_Oscillospirales	Order_Oscillospirales
Ceca	H2	ASV157	Bacteria	Firmicutes	Clostridia	Oscillospirales	Ruminococcaceae	Subdoligranulum	Genus_Subdoligranulum
Ceca	H2	ASV18	Bacteria	Firmicutes	Clostridia	Lachnospirales	Lachnospiraceae	Sellimonas	Genus_Sellimonas
Ceca	H2	ASV196	Bacteria	Firmicutes	Clostridia	Oscillospirales	Ruminococcaceae	Subdoligranulum	Genus_Subdoligranulum
Ceca	H2	ASV2027	Bacteria	Bacteroidota	Bacteroidia	Bacteroidales	Bacteroidaceae	Bacteroides	vulgatus
Ceca	H2	ASV2419	Bacteria	Firmicutes	Clostridia	Clostridia_vadinBB60_group	Order_Clostridia_vadinBB60_group	Order_Clostridia_vadinBB60_group	Order_Clostridia_vadinBB60_group
Ceca	H2	ASV2420	Bacteria	Firmicutes	Clostridia	Clostridia_vadinBB60_group	Order_Clostridia_vadinBB60_group	Order_Clostridia_vadinBB60_group	Order_Clostridia_vadinBB60_group
Ceca	H2	ASV2431	Bacteria	Firmicutes	Clostridia	Clostridia_vadinBB60_group	Order_Clostridia_vadinBB60_group	Order_Clostridia_vadinBB60_group	Order_Clostridia_vadinBB60_group
Ceca	H2	ASV2470	Bacteria	Firmicutes	Clostridia	Clostridia_vadinBB60_group	Order_Clostridia_vadinBB60_group	Order_Clostridia_vadinBB60_group	Order_Clostridia_vadinBB60_group
Ceca	H2	ASV2496	Bacteria	Firmicutes	Clostridia	Lachnospirales	Lachnospiraceae	Anaerostipes	butyraticus
Ceca	H2	ASV2557	Bacteria	Firmicutes	Clostridia	Lachnospirales	Lachnospiraceae	Family_Lachnospiraceae	Family_Lachnospiraceae
Ceca	H2	ASV260	Bacteria	Firmicutes	Clostridia	Oscillospirales	Ruminococcaceae	DTU089	Genus_DTU089
Ceca	H2	ASV2618	Bacteria	Firmicutes	Clostridia	Lachnospirales	Lachnospiraceae	Blautia	Genus_Blautia
Ceca	H2	ASV2627	Bacteria	Firmicutes	Clostridia	Lachnospirales	Lachnospiraceae	Family_Lachnospiraceae	Family_Lachnospiraceae
Ceca	H2	ASV310	Bacteria	Firmicutes	Clostridia	Oscillospirales	Ruminococcaceae	Negativibacillus	Genus_Negativibacillus
Ceca	H2	ASV488	Bacteria	Firmicutes	Clostridia	Oscillospirales	Oscillospiraceae	Oscillibacter	Genus_Oscillibacter
Ceca	H2	ASV494	Bacteria	Firmicutes	Clostridia	Oscillospirales	Oscillospiraceae	Oscillibacter	Genus_Oscillibacter
Ceca	H2	ASV586	Bacteria	Firmicutes	Clostridia	Oscillospirales	Oscillospiraceae	Colidextribacter	Genus_Colidextribacter
Ceca	H2	ASV748	Bacteria	Firmicutes	Clostridia	Clostridia_UCG-014	Order_Clostridia_UCG-014	Order_Clostridia_UCG-014	Order_Clostridia_UCG-014
Ceca	H2	ASV796	Bacteria	Firmicutes	Clostridia	Clostridia_UCG-014	Order_Clostridia_UCG-014	Order_Clostridia_UCG-014	Order_Clostridia_UCG-014
Ceca	H2	ASV841	Bacteria	Firmicutes	Clostridia	Clostridia_UCG-014	Order_Clostridia_UCG-014	Order_Clostridia_UCG-014	Order_Clostridia_UCG-014
Litter	H1	ASV1118	Bacteria	Firmicutes	Bacilli	Lactobacillales	Aerococcaceae	Facklamia	tabacinasalis
Litter	H1	ASV2620	Bacteria	Firmicutes	Clostridia	Lachnospirales	Lachnospiraceae	Blautia	Genus_Blautia
Litter	H1	ASV872	Bacteria	Firmicutes	Bacilli	Lactobacillales	Lactobacillaceae	Lactobacillus	Genus_Lactobacillus
Litter	H1	ASV881	Bacteria	Firmicutes	Bacilli	Lactobacillales	Lactobacillaceae	Lactobacillus	johnsonii
Litter	H1	ASV886	Bacteria	Firmicutes	Bacilli	Lactobacillales	Lactobacillaceae	Lactobacillus	phage/plantarum/reuteri/salivarius
Litter	H1	ASV99	Bacteria	Firmicutes	Clostridia	Lachnospirales	Lachnospiraceae	Lachnospiraceae_NC2004_group	Genus_Lachnospiraceae_NC2004_group
Litter	H2	ASV1046	Bacteria	Firmicutes	Bacilli	Bacillales	Bacillaceae	Oceanobacillus	aidingensis/oncorhynchi
Litter	H2	ASV1098	Bacteria	Firmicutes	Bacilli	Lactobacillales	Enterococcaceae	Enterococcus	casseliflavus/faecium/flavescens/gallinarum/saccharolyticus/thailandicus
Litter	H2	ASV1110	Bacteria	Firmicutes	Bacilli	Lactobacillales	Carnobacteriaceae	Jeotgalibaca	arthritidis
Litter	H2	ASV1508	Bacteria	Proteobacteria	Gammaproteobacteria	Pseudomonadales	Moraxellaceae	Acinetobacter	baumannii/baylyi/indicus/lwoffii/radioresistens/soli/towneri
Litter	H2	ASV1531	Bacteria	Proteobacteria	Gammaproteobacteria	Enterobacterales	Morganellaceae	Proteus	mirabilis
Litter	H2	ASV177	Bacteria	Firmicutes	Clostridia	Oscillospirales	Ruminococcaceae	Faecalibacterium	Genus_Faecalibacterium
Litter	H2	ASV2662	Bacteria	Firmicutes	Clostridia	Lachnospirales	Lachnospiraceae	Lachnoclostridium	Genus_Lachnoclostridium
Litter	H2	ASV27	Bacteria	Firmicutes	Clostridia	Lachnospirales	Lachnospiraceae	Sellimonas	Genus_Sellimonas
Litter	H2	ASV984	Bacteria	Firmicutes	Bacilli	Staphylococcales	Staphylococcaceae	Jeotgalicoccus	Genus_Jeotgalicoccus
